# Supplementary material for: Learning-Induced Shifts in Mice Navigational Strategies Are Unveiled by a Minimal Behavioral Model of Spatial Exploration
Source: eNeuro. 2021 Sep 29;8(5):ENEURO.0553-20.2021. doi: 10.1523/ENEURO.0553-20.2021 (PMC8489025; doi:10.1523/ENEURO.0553-20.2021)
Supplement: Extended Data 1 — HexMaze behavior analysis. Download Extended Data 1, ZIP file. [file enu-eN-NWR-0553-20-s03.zip]

Archive with 8 entries (8 files):
- README.txt
- __MACOSX/._README.txt
- HexMaze_Code_Beh.m
- __MACOSX/._HexMaze_Code_Beh.m
- HexMaze_Code_Sim.m
- __MACOSX/._HexMaze_Code_Sim.m
- HexMaze_ExData.mat
- __MACOSX/._HexMaze_ExData.mat
